# Supplementary material for: Roles of tumor necrosis factor-like ligand 1A in γδT-cell activation and psoriasis pathogenesis
Source: Front Immunol. 2024 Jan 29;15:1340467. doi: 10.3389/fimmu.2024.1340467 (PMC10859483; doi:10.3389/fimmu.2024.1340467)
Supplement: Supplementary file 1 [file DataSheet_1.xlsx]

## Sheet: Fig. 1B
	IL-17+%			IL-22+%
	Vaseline	IMQ		Vaseline	IMQ
	0.55	0.77		0.004	0.29
	0.19	1.14		0.032	0.52
	0.11	1.01		0.034	0.41
	0.32	1.26		0.088	0.65
	0.29	1.21		0.11	0.34

## Sheet: Fig. 1D
	IL-17+%				IL-22+%
	gdTCR+	TCRb+	DN		gdTCR+	TCRb+	DN
	71.7	12.4	14.6		69.4	18.5	10.2
	81.8	12.4	5.33		66.8	24.8	7.16
	79.8	13.3	6.38		67.1	21	11.5
	67.2	17.8	13.7		53.1	36.4	8.14
	73	14.1	11.4		47.2	40.2	10.9

## Sheet: Fig. 1F
	IL-17+%			IL-22+%
	PBS	aTL1A		PBS	aTL1A
	57.3	17.2		7.52	1.92
	62.5	31.6		14.5	3.48
	56.8	26.6		7.53	2
	42.1	34.5		6.87	4.75
	49.6	26.5		8.05	2.64

## Sheet: Fig. 1G
	Day1	Vaselin PBS	0	0.0035	0.0015
		Vaselin aTL1A	0.003	0.0055	0.0045
		IMQ PBS	0.033	0.0085	0.0125	0.0095	0.0095	0.007
		IMQ aTL1A	0.0165	0.0085	0.011	0.008	0.01	0.012
	Day2	Vaselin PBS	0.003	0.009	0.008
		Vaselin aTL1A	0.001	0.003	0.002
		IMQ PBS	0.0765	0.078	0.0415	0.0405	0.04	0.0585
		IMQ aTL1A	0.02	0.0335	0.021	0.029	0.0175	0.02
	Day3	Vaselin PBS	0.001	0.0085	0.0045
		Vaselin aTL1A	0.002	0	0
		IMQ PBS	0.1185	0.1425	0.1045	0.076	0.058	0.0795
		IMQ aTL1A	0.0365	0.0385	0.024	0.042	0.029	0.0415
	Day4	Vaselin PBS	0.0115	0.011	0.0135
		Vaselin aTL1A	0.0075	0.0085	-0.0015
		IMQ PBS	0.135	0.172	0.1065	0.162	0.135	0.123
		IMQ aTL1A	0.039	0.054	0.051	0.0395	0.0385	0.0515

## Sheet: Fig. 1I
	Epidermal layers			Epidermal thickness			Dermal thickness
	PBS	aTL1A		PBS	aTL1A		PBS	aTL1A
	6	3.875		33.425	18.675		61.975	55.2625
	6.25	3.625		47.4875	16.55		93.975	49.8125
	6.875	4.25		52.6125	20.5625		115.225	40.0375
	7.125	4		52.85	15.8375		82.775	54.75
	5.5	3		34.775	13.375		68.5875	37
	5.875	3.875		42.85	17.325		156.688	51.4875

## Sheet: Fig. 2C
	DR3					IL-1R1					IL-23R
	Vg4-CD27+	Vg4+CD27+	Vg4+CD27-	Vg4-CD27-		Vg4-CD27+	Vg4+CD27+	Vg4+CD27-	Vg4-CD27-		Vg4-CD27+	Vg4+CD27+	Vg4+CD27-	Vg4-CD27-
	80.6977	83.4884	253.488	180.93		60	81.0909	306.182	239.636		84.8168	98.1675	135.602	106.283
	71.4012	67.1785	207.294	190.979		43.3168	56.9307	250	264.851		86.1702	99.6454	163.121	97.5177
	75.5196	82.9099	249.423	230.254		51.8657	81.3433	263.806	309.328		50.6767	134.135	75.6391	87.9699
	89.7321	76.1161	263.393	147.321		56.1151	82.3741	280.576	288.489		70.3046	125.888	111.168	94.4162
	84.2541	93.3702	231.215	195.304		66.5698	66.8605	189.244	491.279		85.6589	98.062	173.256	197.287
	85.1852	87.5661	250	166.138		54.4218	69.0476	234.014	537.415		79.1563	84.6154	129.529	327.543

## Sheet: Fig. 2D
	mRNA expression (log2)
	Tbet	Rorc	Tnfrsf25	Il1r1	Il23r
	-3.79	6.13	3.19	4.41	7.1
	-5	8.05	3.78	5.53	7.78
	-3.75	8.41	2.93	4.34	7.46

## Sheet: Fig. 2F
	IL-17+ %						IL-22+ %						IL-17+IL22+ %
	None	IL-23	IL-23+IL-1	IL-23+TL1A	IL-23+IL-1+TL1A		None	IL-23	IL-23+IL-1	IL-23+TL1A	IL-23+IL-1+TL1A		None	IL-23	IL-23+IL-1	IL-23+TL1A	IL-23+IL-1+TL1A
	0.82	37.3	44.2	42.7	45.3		0.24	16.23	21.68	25.44	22.75		0.12	15.5	20.8	22.9	21.4
	0.43	35.5	45.4	42.6	41.7		0.21	13.28	19.93	26.01	24.85		0	12.7	18.1	22.3	21.7
	1.85	29.3	38.1	45.1	38.6		0.621	13.15	17.08	26.37	25.34		0	12.3	16.8	24.6	22.8
	1.48	42.82	56.4	58.8	62.3		0.27	7.28	14.87	28.15	34.92		0	7.02	14.3	25.7	31.5
	0.42	27.1	39.5	37.6	39.2		0.63	17.41	24.38	30.83	29.91		0.21	16.4	22.6	24.2	24.5

## Sheet: Fig. 3C
	DR3				IL-1R1				IL-23R
	DETCs	Vg4– dermal gdT	Vg4+ dermal gdT		DETCs	Vg4– dermal gdT	Vg4+ dermal gdT		DETCs	Vg4– dermal gdT	Vg4+ dermal gdT
	100	1232.56	1209.3		100	123.932	95.1567		100	128.056	101.944
	100	1110.54	1197.94		100	116.273	78.2152		100	142.26	109.337
	100	1216.39	1344.26		100	125.228	95.7447		100	122.115	107.212
	100	1083.87	1609.68		100	148.93	120.183		100	110.538	100.86
	100	695.418	1301.89		100	145.029	162.573		100	161.905	114.286

## Sheet: Fig. 3D
	PBS	DETCs	0.47	0.47	0.33	0	0.035	0.1	0.048
		Vg4-	1.29	1.21	1.71	1.95	1.41	1.35	0.66
		Vg4+	6.37	7.61	4.51	6.15	4.08	4.2	5.84
	IL-23	DETCs	0.75	0.85	0.52	0	0.21	0.37	0
		Vg4-	3.78	7.65	4.3	8.09	8.97	5.21	2.2
		Vg4+	14.1	10.5	10.5	13.1	11.6	14.5	9.03
	IL-23+TL1A	DETCs	0.72	0.52	1.5	0.84	0.11	0.13	0.22
		Vg4-	4.51	3.19	9.24	10.2	4.26	3.7	7.6
		Vg4+	8.38	13.2	15.5	17.2	9	9.93	11.4

[truncated: 10 more sheets: Fig. 3E, Fig. 4A, Fig. 4C, Fig. 4E, Fig. 4G, Fig. 5B, Fig. 5D, Fig. 5E, Fig. 5G, Fig. 5H]
